# Supplementary material for: Effect of external cues on clock-driven protection from influenza A infection
Source: J Clin Invest. 2025 Nov 17;135(22):e193133. doi: 10.1172/JCI193133 (PMC12618070; doi:10.1172/JCI193133)
Supplement: Supporting data values [file jci-135-193133-s082.xlsx]

## Sheet: Fig 1B
	# at risk
day of death	ZT23	ZT23(LL)	ZT11
0	18	36	29
7	18	36	29
8	17	35	26
9	17	27	18
10	17	27	14
14	16	21	13
Comparison of Survival Curves
Log-rank (Mantel-Cox) test (recommended)
Chi square	8.3
df	2
P value	0.0158
P value summary	*
Are the survival curves sig different?	Yes
Logrank test for trend (recommended)
Chi square	8.103
df	1
P value	0.0044
P value summary	**
Sig. trend?	Yes
Gehan-Breslow-Wilcoxon test
Chi square	7.649
df	2
P value	0.0218
P value summary	*
Are the survival curves sig different?	Yes

## Sheet: Fig1C
	ZT23			ZT23(LL)			ZT11
	Mean	SEM	N	Mean	SEM	N	Mean	SEM	N
3	0.633743	0.67487	11	-1.04339	0.522829	18	-4.19534	0.6253	17
4	0.315052	0.615699	20	-0.681747	0.483815	26	-4.41898	0.731361	20
5	-0.101247	0.820054	20	-2.98021	0.666897	22	-6.54376	1.15676	20
6	-3.54131	1.35257	20	-6.76117	1.11701	22	-9.86246	1.60774	20
7	-5.68651	1.88873	20	-11.1725	1.56286	22	-15.7907	1.64805	20
8	-6.10792	1.73345	20	-16.3287	1.26605	22	-20.9608	1.82146	20
9	-4.74459	1.54151	20	-14.1384	1.47794	21	-16.9247	2.1223	12
10	-2.3454	1.41493	20	-10.2294	1.35086	19	-11.9099	2.60531	10
11	0.815493	1.09506	20	-5.4766	0.986176	19	-4.62674	0.986952	9
12	1.29318	0.89844	20	-4.69393	0.707417	19	-4.07783	0.910815	9
13	1.08676	0.823553	20	-2.96362	0.863128	9	-1.12267	0.366552	3
14	2.87091	1.06428	11	-5.29336	0.673997	10	-2.99173	0.895086	6

## Sheet: Fig1D
	ZT23			ZT23(LL)			ZT11
	Mean	SEM	N	Mean	SEM	N	Mean	SEM	N
4	1.1875	0.100778	16	1.34783	0.101543	23	1.375	0.100947	24
5	1.1875	0.100778	16	1.43478	0.10569	23	1.625	0.100947	24
6	1.25	0.111803	16	1.95652	0.117252	23	1.75	0.108514	24
7	1.625	0.125	16	2.26087	0.129111	23	2.29167	0.153216	24
8	1.9375	0.110633	16	2.59091	0.204485	22	2.73913	0.1689	23
9	2	0.0912871	16	2.68421	0.30639	19	2.52941	0.193984	17
10	2.0625	0.0625	16	2.2	0.144749	15	2.2	0.174574	15
11	2	0	16	1.86667	0.133333	15	1.92857	0.0714286	14
12	1.875	0.0853913	16	1.8	0.106904	15	1.92857	0.0714286	14
13	1.875	0.0853913	16	1.53333	0.133333	15	1.78571	0.113804	14
14	1.25	0.111803	16	1.6	0.130931	15	1.88889	0.111111	9

## Sheet: Fig4B
	# at risk
day of death	ZT23	ZT23(LL)	ZT11
0	15	10	21
8	15	10	21
9	15	10	15
10	15	10	11
14	13	9	9
Comparison of Survival Curves
Log-rank (Mantel-Cox) test (recommended)
Chi square	10.74
df	2
P value	0.0047
P value summary	**
Are the survival curves sig different?	Yes
Logrank test for trend (recommended)
Chi square	8.433
df	1
P value	0.0037
P value summary	**
Sig. trend?	Yes
Gehan-Breslow-Wilcoxon test
Chi square	10.33
df	2
P value	0.0057
P value summary	**
Are the survival curves sig different?	Yes

## Sheet: Fig4C
	ZT23			ZT23(LL)			ZT11
	Mean	SEM	N	Mean	SEM	N	Mean	SEM	N
3	1.65726	0.797704	11	1.24706	0.597546	10	-3.71136	0.696983	23
4	0.933509	0.755064	12	0.322702	0.843543	10	-3.95306	0.933241	23
5	-0.924017	1.06264	12	0.338054	2.08518	10	-6.64938	1.19194	23
6	-1.17296	1.44	12	-0.956772	1.46075	10	-10.3819	1.528	23
7	-5.46824	2.02522	11	-7.82143	2.54033	10	-16.7351	1.35876	23
8	-8.63146	3.03359	10	-9.96941	3.63801	10	-22.6896	1.3326	23
9	-6.89246	3.06161	9	-8.07415	3.55211	9	-19.8219	1.79535	12
10	-5.4871	2.3801	9	-5.56257	3.75313	9	-16.7167	2.7177	10
11	-3.03668	1.7283	9	-3.16747	3.37702	9	-10.6077	2.86034	8
12	-2.05951	1.50334	9	-2.68842	3.03813	9	-8.45774	2.51329	8
13	-0.841421	1.38747	8	-1.17482	2.66524	9	-8.67382	2.35881	5
14	-1.40115	1.67926	7	-0.107359	2.31012	9	-5.0714	1.20039	8

## Sheet: Fig4D
	ZT23			ZT23(LL)			ZT11
	Mean	SEM	N	Mean	SEM	N	Mean	SEM	N
3	1	0	10	1	0	10	1.66667	0.166667	9
4	1	0	10	1	0	10	1.66667	0.166667	9
5	1	0	10	1	0	10	1.66667	0.166667	9
6	1.2	0.133333	10	1	0	10	2	0	9
7	1.7	0.152753	10	1.7	0.152753	10	2	0	9
8	1.9	0.179505	10	1.9	0.233333	10	2.33333	0.166667	9
9	2	0.149071	10	1.77778	0.222222	9	3.33333	0.372678	9
10	2.11111	0.200308	9	1.88889	0.260579	9	3	0.218218	7
11	2	0.235702	9	1.66667	0.166667	9	2.5	0.223607	6
12	1.77778	0.222222	9	1.55556	0.175682	9	2	0	6
13	1.55556	0.175682	9	1.55556	0.175682	9	1.5	0.223607	6
14	1.44444	0.175682	9	1.44444	0.175682	9	1.66667	0.210819	6

## Sheet: Fig4F
	# at risk
day of death	CT23 (Bmal1WT)	CT23 (Bmal1KO)	CT23 (Bmal1KO) LL
0	41	16	4
6	41	16	4
7	39	16	4
8	38	9	4
9	34	9	3
10	33	7	2
11	33	5	2
12	33	5	2
14	31	4	1

## Sheet: Fig7B
	# at risk
day of death	ZT23	ZT11	ZT23(LL)	ZT23(LL) Food cycling
0	23	48	35	21
7	23	48	35
8	22	45	34	21
9	21	31	26
10		22	19
11				17
14	20	18	18	16
Comparison of Survival Curves
Log-rank (Mantel-Cox) test (recommended)
Chi square	19.26
df	3
P value	0.0002
P value summary	***
Are the survival curves sig different?	Yes
Logrank test for trend (recommended)
Chi square	1.343
df	1
P value	0.2465
P value summary	ns
Sig. trend?	No
Gehan-Breslow-Wilcoxon test
Chi square	16.89
df	3
P value	0.0007
P value summary	***
Are the survival curves sig different?	Yes

## Sheet: Fig7C
	ZT23			ZT23(LL)			ZT11			ZT23(LL) Food cycling
	Mean	SEM	N	Mean	SEM	N	Mean	SEM	N	Mean	SEM	N
3	0.633743	0.67487	11	-0.866848	0.467215	24	-3.42907	0.523922	26	0.604687	0.343671	21
4	0.315052	0.615699	20	-1.20803	0.480942	32	-3.83735	0.629849	29	-0.324584	0.473293	21
5	-0.101247	0.820054	20	-3.52919	0.672298	28	-6.2765	1.07695	29	0.802433	0.794406	21
6	-3.54131	1.35257	20	-7.34808	1.00074	28	-9.19035	1.46376	29	-1.60494	1.20389	21
7	-5.68651	1.88873	20	-11.0247	1.4513	25	-16.0704	1.24127	28	-8.25347	1.81021	21
8	-6.10792	1.73345	20	-16.0737	1.18866	25	-20.7214	1.2938	28	-11.955	2.07928	21
9	-4.74459	1.54151	20	-14.2506	1.34914	23	-20.4019	1.64531	20	-8.60972	2.88247	14
10	-2.3454	1.41493	20	-10.6665	1.32897	21	-13.0563	2.32965	12	-6.67327	2.21387	16
11	0.815493	1.09506	20	-6.01766	1.1486	21	-6.48736	1.72864	11	-4.02368	2.06767	16
12	1.29318	0.89844	20	-4.76858	0.851739	21	-5.21419	1.27724	11	-1.00356	1.75952	16
13	1.08676	0.823553	20	-2.92559	0.867964	11	-2.18356	2.45043	5	-0.363111	1.61446	16
14	2.87091	1.06428	11	-4.54682	0.833175	12	-1.91067	1.09966	8	-0.350478	1.26872	16

## Sheet: Fig7D
	ZT23 LD	ZT23 LD	ZT23 LD	ZT23 LL	ZT23 LL	ZT23 LL	ZT11 LD	ZT11 LD	ZT11 LD	ZT23 LL-FC	ZT23 LL-FC	ZT23 LL-FC
	Mean	SEM	N	Mean	SEM	N	Mean	SEM	N	Mean	SEM	N
3	1	0	24	1.13043	0.071802	23	1.33333	0.0982946	24	1	0	21
4	1.16667	0.0777087	24	1.34783	0.101543	23	1.375	0.100947	24	1.04762	0.047619	21
5	1.16667	0.0777087	24	1.43478	0.10569	23	1.625	0.100947	24	1.14286	0.0782461	21
6	1.16667	0.0777087	24	1.95652	0.117252	23	1.75	0.108514	24	1.19048	0.0878052	21
7	1.59091	0.10729	22	2.26087	0.129111	23	2.29167	0.153216	24	1.7619	0.13636	21
8	1.86364	0.0996847	22	2.59091	0.204485	22	2.73913	0.1689	23	1.85714	0.142857	21
9	2	0.09759	21	2.68421	0.30639	19	2.58824	0.211069	17	1.94118	0.159747	17
10	2	0.0690066	21	2.2	0.144749	15	2.2	0.174574	15	1.47059	0.124784	17
11	1.84211	0.085947	19	1.86667	0.133333	15	1.92857	0.0714286	14	1.3125	0.119678	16
12	1.73684	0.103791	19	1.8	0.106904	15	1.92857	0.0714286	14	1.4375	0.128087	16
13	1.73684	0.103791	19	1.53333	0.133333	15	1.78571	0.113804	14	1.25	0.111803	16
14	1.21053	0.0960917	19	1.6	0.130931	15	1.88889	0.111111	9	1.125	0.0853913	16

[truncated: 3 more sheets: Supplemental Fig 1, Supplemental figure 4 , Supplementary Figure 6]
